# Supplementary material for: Census-Tract-Level Median Household Income and Median Family Income Estimates: A Unidimensional Measure of Neighborhood Socioeconomic Status?
Source: Int J Environ Res Public Health. 2022 Dec 23;20(1):211. doi: 10.3390/ijerph20010211 (PMC9819545; doi:10.3390/ijerph20010211)
Supplement: Supplementary file 1 [file ijerph-20-00211-s001.zip]

Archive with 1 entries (1 files):
- ijerph-2078812-supplementary.pdf
